# Supplementary material for: Pleurotus eryngii Mushrooms Fermented with Human Fecal Microbiota Protect Intestinal Barrier Integrity: Immune Modulation and Signalling Pathways Counter Deoxycholic Acid-Induced Disruption in Healthy Colonic Tissue
Source: Nutrients. 2025 Feb 14;17(4):694. doi: 10.3390/nu17040694 (PMC11858169; doi:10.3390/nu17040694)
Supplement: Supplementary file 1 [file nutrients-17-00694-s001.zip]

Archive with 1 entries (1 files):
- nutrients-3454094-supplementary.pdf
